# Supplementary material for: Dominant Role of PI3K p110α over p110β in Insulin and β-Adrenergic Receptor Signalling
Source: Int J Mol Sci. 2021 Nov 26;22(23):12813. doi: 10.3390/ijms222312813 (PMC8657683; doi:10.3390/ijms222312813)
Supplement: Supplementary file 1 [file ijms-22-12813-s001.zip]

Archive with 1 entries (1 files):
- ijms-949664-supplementary.pdf
